# Supplementary material for: Structural basis of SNAPc-dependent snRNA transcription initiation by RNA polymerase II
Source: Nat Struct Mol Biol. 2022 Nov 24;29(12):1159–69. doi: 10.1038/s41594-022-00857-w (PMC9758055; doi:10.1038/s41594-022-00857-w)
Supplement: Source Data Fig. 1e — Raw data and Calculation (quantification, statistical analysis) of just the main bands (full length transcript) from Fig. 1d. [file 41594_2022_857_MOESM5_ESM.xlsx]

## Sheet: RNU1_promoter
		Type	ImageJ values	ImageJ values scaled to reference value in respective gel				Reference value (PIC-noSNAPc)
	Replicate 1 Gel1	PIC-noSNAPc	6930924	1.05254			Replicate 1 Gel1	6.58494e+06
	Replicate 1 Gel1	PIC-FLSNAPc	28181362	4.27967			Replicate 1 Gel2	5002748
	Replicate 1 Gel1	PIC-DeltaSNAPc	14355300	2.18002			Replicate 2	4.50287e+06
	Replicate 1 Gel1	PIC+TFIIE-noSNAPc	15900179	2.41463			Replicate 3	3775857
	Replicate 1 Gel1	PIC+TFIIE-FLSNAPc	22546655	3.42397
	Replicate 1 Gel1	PIC+TFIIE-DeltaSNAPc	15801785	2.39969
	Replicate 1 Gel1	PIC-noSNAPc	6063681	0.920841
	Replicate 1 Gel1	PIC-noSNAPc	6760217	1.02662
	Replicate 1 Gel2	PIC-noSNAPc	5213267	1.04208
	Replicate 1 Gel2	PIC+TFIIE+TFIIH-noSNAPc	10910957	2.18099
	Replicate 1 Gel2	PIC+TFIIE+TFIIH-FLSNAPc	9830794	1.96508
	Replicate 1 Gel2	PIC+TFIIE+TFIIH-DeltaSNAPc	10135238	2.02593
	Replicate 1 Gel2	PIC-noSNAPc	4885246	0.976513
	Replicate 1 Gel2	PIC-noSNAPc	4909731	0.981407
	Replicate 2	PIC-noSNAPc	4508489	1.00125
	Replicate 2	PIC-noSNAPc	4497246	0.998752
	Replicate 2	PIC-FLSNAPc	17876693	3.97007
	Replicate 2	PIC-DeltaSNAPc	8968167	1.99166
	Replicate 2	PIC+TFIIE-noSNAPc	8545116	1.89771
	Replicate 2	PIC+TFIIE-FLSNAPc	14552986	3.23194
	Replicate 2	PIC+TFIIE-DeltaSNAPc	11484723	2.55054
	Replicate 2	PIC+TFIIE+TFIIH-noSNAPc	9949844	2.20967
	Replicate 2	PIC+TFIIE+TFIIH-FLSNAPc	8836581	1.96243
	Replicate 2	PIC+TFIIE+TFIIH-DeltaSNAPc	8503924	1.88856
	Replicate 3	PIC-noSNAPc	3698125	0.979413
	Replicate 3	PIC-noSNAPc	3853589	1.02059
	Replicate 3	PIC-FLSNAPc	17893714	4.73898
	Replicate 3	PIC-DeltaSNAPc	9988652	2.6454
	Replicate 3	PIC+TFIIE-noSNAPc	7830752	2.0739
	Replicate 3	PIC+TFIIE-FLSNAPc	12761229	3.37969
	Replicate 3	PIC+TFIIE-DeltaSNAPc	10957844	2.90208
	Replicate 3	PIC+TFIIE+TFIIH-noSNAPc	8814966	2.33456
	Replicate 3	PIC+TFIIE+TFIIH-FLSNAPc	8499066	2.2509
	Replicate 3	PIC+TFIIE+TFIIH-DeltaSNAPc	8208631	2.17398
Type	PIC-noSNAPc	PIC-FLSNAPc	PIC-DeltaSNAPc	PIC+TFIIE-noSNAPc	PIC+TFIIE-FLSNAPc	PIC+TFIIE-DeltaSNAPc	PIC+TFIIE+TFIIH-noSNAPc	PIC+TFIIE+TFIIH-FLSNAPc	PIC+TFIIE+TFIIH-DeltaSNAPc		PIC+TFIIE-noSNAPc scaled to 1	PIC+TFIIE-FLSNAPc_scaled	PIC+TFIIE-DeltaSNAPc_scaled		PIC+TFIIE+TFIIH-noSNAPc scaled to 1	PIC+TFIIE+TFIIH-FLSNAPc_scaled	PIC+TFIIE+TFIIH-DeltaSNAPc_scaled
Replicate1	1.05254	4.27967	2.18002	2.41463	3.42397	2.39969	2.18099	1.96508	2.02593		1.1343	1.60845	1.12728		0.972902	0.876586	0.903733
Replicate2	0.920841	3.97007	1.99166	1.89771	3.23194	2.55054	2.20967	1.96243	1.88856		0.891467	1.51824	1.19814		0.985693	0.875406	0.842451
Replicate3	1.02662	4.73898	2.6454	2.0739	3.37969	2.90208	2.33456	2.2509	2.17398		0.974236	1.58765	1.36328		1.04141	1.00408	0.969772
Replicate4	1.04208
Replicate5	0.976513
Replicate6	0.981407
Replicate7	1.00125
Replicate8	0.998752
SUM	8	12.9887	6.81708	6.38623	10.0356	7.8523	6.72522	6.17841	6.08847
AVERAGE	1	4.32957	2.27236	2.12874	3.3452	2.61743	2.24174	2.05947	2.02949		1	1.57144	1.22957		1	0.918692	0.905319
Standard Deviation	0.0420995	0.386878	0.336511	0.262789	0.100556	0.257793	0.081653	0.165786	0.142744		0.123448	0.0472373	0.121101		0.0364239	0.0739542	0.0636754
p value compared to standard	0.5	6.28178e-05	0.0015194	0.5	0.000850477	0.0415004	0.5	0.0813811	0.0445308
		T-test: one-tailed; unpaired assuming equal variances
